# Supplementary material for: Transcriptome Screening of Hormone-Regulated Genes Related to Fruit Development in Zizyphus jujuba Mill. cv. Goutou Fruits at Different Ripening Stages
Source: Int J Mol Sci. 2025 Apr 8;26(8):3476. doi: 10.3390/ijms26083476 (PMC12026844; doi:10.3390/ijms26083476)
Supplement: Supplementary file 1 [file ijms-26-03476-s001.zip]

Archive with 1 entries (1 files):
- ijms-3436381-supplementary.pdf
